# Supplementary material for: Persistent extrasynaptic hyperdopaminergia in the mouse hippocampus induces plasticity and recognition memory deficits reversed by the atypical antipsychotic sulpiride
Source: PLoS One. 2023 Aug 25;18(8):e0289770. doi: 10.1371/journal.pone.0289770 (PMC10456148; doi:10.1371/journal.pone.0289770)
Supplement: S1 Data — (XLSX) [file pone.0289770.s002.xlsx]

## Sheet: locomotion data
locomotion data
animal
NaCl	min	distance	MRGTIME	CTRTIME
N1	5	407	150.5	149.5
	10	123	132.6	167.4
N2	5	202	102	198
	10	143	95.9	204.1
N3	5	295	111.7	188.3
	10	91	100.9	199.1
N4	5	584	79.6	220.4
	10	270	59.4	240.6
N5	5	374	143.4	156.6
	10	95	72.5	227.5
N6	5	498	189.8	110.2
	10	558	188.8	111.2
N7	5	232	117.3	182.7
	10	103	121.8	178.2
N8	5	156	61.3	238.7
	10	141	117.3	182.7
GBR
B1	5	499	99.1	200.9
	10	125	42.7	257.3
B2	5	615	181.1	118.9
	10	539	167.8	132.2
B3	5	426	211.7	88.3
	10	638	231.2	68.8
B4	5	342	129.6	170.4
	10	207	107	193
B5	5	631	174.2	125.8
	10	246	138.6	161.4
B6	5	280	166.4	133.6
	10	257	95.5	204.5
B7	5	233	68.8	231.2
	10	103	119.1	180.9
B8	5	187	86.9	213.1
	10	55	44.7	255.3

## Sheet: total distance
total distance
NaCl group	time	distance	total distance/30min		GBR group	time	distance	total distance/30min
N1	5	407	967		B1		499	1272
	10	123					125
	15	149					144
	20	135					136
	25	86					200
	30	67					168
N2		202	690		B2		615	2929
		143					539
		103					473
		85					360
		45					429
		112					513
N3		295	723		B3		426	3370
		91					638
		74					632
		139					621
		106					584
		18					469
N4		584	2035		B4		342	1046
		270					207
		305					45
		338					143
		214					56
		324					253
N5		374	834		B5		631	1660
		95					246
		66					117
		145					212
		61					231
		93					223
N6		498	4258		B6		280	1321
		558					257
		637					267
		904					274
		829					138
		832					105
N7		232	838		B7		233	900
		103					103
		143					100
		71					130
		124					142
		165					192
N8		156	832		B8		187	638
		141					55
		172					82
		105					142
		118					70
		140					102

## Sheet: Day9-MWM thigmotaxis time
Day 9-MWM thigmotaxis time
SUBJECT$	Groups		THGTIME%
mouse3	CTRL		6.2
mouse7	CTRL		24.5
mouse5	CTRL		12.3
mouse10	GBR		32.7
mouse11	CTRL		86.8
mouse12	GBR		95.5
mouse14	GBR		12.2
mouse15	CTRL		34.8
mouse16	GBR		21.3
mouse17	GBR		9.7
mouse18	CTRL		2.2
mouse19	CTRL		15.5
mouse20	GBR		33.8
mouse21	GBR		28.5

## Sheet: DAY 1 -NOR Acquisition
DAY 1 -NOR Acquisition
Group		cage	left	right	total exploration (sec)
NaCL	6	2	10	8.8	18.8
	10	3	5.8	6.5	12.3
	20	7	13.1	14.4	27.5
	1	1	21.9	18.8	40.7
	4	2	4.9	5	9.9
	8	3	17.9	11.8	29.7
	12	4	28.1	25.7	53.8
	14	5	19	18.7	37.7
	16	6	18.9	22.5	41.4
	18	7	23.6	17.8	41.4
	22	8	10.5	10.7	21.2
GBR	5	2	22.2	18.1	40.3
	9	3	10.4	11.8	22.2
	15	5	11.1	14.7	25.8
	19	7	23.2	19	42.2
	23	8	22	14.4	36.4
	2	1	22.1	22.8	44.9
	3	2	22.3	21.1	43.4
	7	3	13.7	15.5	29.2
	11	4	13.7	14.3	28
	13	5	19.8	20	39.8
	17	7	11.9	11.7	23.6
	21	8	6.9	5.4	12.3

## Sheet: DAY 3- NPR Acquisition
DAY 3- NPR Acquisition
group		cage	left	right	total exploration (sec)
NaCl	6	2	15.6	12.9	28.5
	10	3	3.5	4.4	7.9
	20	7	10.4	7.2	17.6
	1	1	22.2	20.6	42.8
	8	3	17.8	15.1	32.9
	12	4	11.5	7.9	19.4
	14	5	13.6	16.5	30.1
	16	6	10.8	13	23.8
	18	7	8.4	10.9	19.3
	22	8	11.6	20.9	32.5
GBR	5	2	14.1	14	28.1
	9	3	9.3	12.2	21.5
	15	5	12.2	9.7	21.9
	19	7	14.9	14.6	29.5
	2	1	12.1	10.3	22.4
	3	2	13	15.8	28.8
	7	3	9.2	8.9	18.1
	11	4	11.8	12.6	24.4
	13	5	15.7	9.9	25.6
	21	8	7	3.2	10.2

## Sheet: MWM spatial learning_probe test
MWM spatial learning_probe test
Ventral Injections
		%QUAD 1	%QUAD2	%QUAD 3	%QUAD 4
	NaCl	27.1	31.5	19.8	21.5
		4.8	20.6	57.3	17.1
		18	24.5	45.1	12.3
		9	19.3	62	9.6
		7.3	16.3	62.6	13.6
		26.3	25.3	23.3	25
		22.6	28.8	18.3	30.1
		28.8	10.5	32.1	28.5
		15.5	10.1	39.5	34.8
		16.6	35.3	39.6	8.1
		24.6	16.6	32.5	26
		22.8	21.1	28	28
		23.5	35	27.3	14.1
		35	18.8	19.8	26.3
		10	12	49	29
		28	20.5	29.1	22.3
		21.5	30.3	26.8	21.3
		35	26.1	38.8	0
	GBR	23.6	16	33.6	26.6
		15.8	29.6	29.1	25.3
		25.5	27	31.5	16
		6.3	8.8	84.8	0
		16.6	54.3	16.6	12.3
		13.3	21.1	39.6	25.8
		10.3	39.1	41.8	8.6
		33.8	22.6	20.8	22.6
		8.6	12.5	60.3	18.5
		20	19.5	28.3	32.1
		8.1	44.1	47.6	0
		37.3	12.8	13.3	36.5
		29.1	8.1	18.1	44.5
		31.3	16.5	31.8	20.3
		16.5	9.5	46.1	27.8
		15.6	16	40.5	27.8
		25.6	25.6	31	17.6
		20.1	12.6	34.5	32.6
		10.1	23.6	53.3	12.8
		8.8	19.1	62.1	9.8

## Sheet: NORT ventral GBR
NORT ventral GBR
fraction of time spent on novel object
	NaCl Day 2	NaCl Day 16
	0.564	0.56
	0.628	0.54
	0.594	0.72
	0.571	0.49
	0.613	0.57
	0.58	0.66
	0.603	0.57
	0.638	0.69
	0.612	0.65
	GBR Day 2	GBR Day 16
	0.625	0.44
	0.619	0.58
	0.613	0.61
	0.671	0.5
	0.559	0.44
	0.564	0.55
	0.58	0.51
	0.57	0.46
	0.634	0.59

## Sheet: OPRT ventral GBR
OPRT ventral GBR
fraction of time spent in novel place
	NaCl Day 4	NaCl Day 18
	0.528	0.629
	0.578	0.494
	0.603	0.597
	0.541	0.571
	0.646	0.723
	0.654	0.644
	0.643	0.627
	0.575	0.602
	0.486	0.661
	0.789	0.585
	GBR Day 4	GBR Day 18
	0.487	0.414
	0.53	0.483
	0.669	0.44
	0.577	0.522
	0.673	0.496
	0.567	0.592
	0.521	0.473
	0.712	0.42
	0.655	0.524
	0.717	0.68

## Sheet: short-term OPRT
short-term OPRT
fraction of time spent in novel place
NaCl		GBR
0.572254		0.544474
0.670051		0.560694
0.6714		0.59116
0.577778		0.587896
0.679245		0.666667
0.667614		0.572864
0.521429		0.806723
0.586207		0.595238
0.68		0.666667
0.573643		0.577603
		0.604651

## Sheet: NORT - Chronic GBR + sulpiride
NORT - Chronic GBR + sulpiride
fraction of time spent on novel object
	NaCl	GBR	GBR + Sulp local	GBR + Sulp IP
	0.56	0.44	0.39	0.38
	0.54	0.58	0.52	0.64
	0.72	0.61	0.6	0.6
	0.49	0.5	0.74	0.63
	0.57	0.44	0.67	0.89
	0.66	0.55	0.66	0.62
	0.57	0.51	0.78	0.5
	0.69	0.46	0.62	0.72
	0.65	0.59	0.57	0.83
	0.57	0.46	0.67	0.7
	0.53	0.52	0.61	0.61
	0.61	0.56	0.78	0.96
	0.64	0.48	0.7	0.67
	0.55	0.53	0.54	0.58
	0.62	0.43	0.62	0.4
	0.62	0.64	0.56	0.63
	0.57	0.56	0.6	0.66
	0.62	0.64		0.58
	0.64	0.51		0.36
	0.56	0.44
	0.76	0.57
		0.55
		0.53
		0.65
		0.43
		0.48

[truncated: 7 more sheets: OPRT - Chronic GBR + sulpiride, MWM latency_temporal GBR, MWM successful_temporal GBR, MWM probe test_temporal GBR, Cued MWM latency_temporal GBR, MWM latency_ventral GBR, MWM successful_ventral GBR]
